# Supplementary material for: The impact of cardiovascular risk factors on cardiac structure and function: Insights from the UK Biobank imaging enhancement study
Source: PLoS One. 2017 Oct 3;12(10):e0185114. doi: 10.1371/journal.pone.0185114 (PMC5626035; doi:10.1371/journal.pone.0185114)
Supplement: S1 Table — Data shown in this table is for overall tests of the association of each predictor variable over the combined outcome variables using Pillai’s trace. (XLSX) [file pone.0185114.s001.xlsx]

## Sheet: Sheet1
	Left ventricle		Right ventricle		Left atrium		Right atrium
	Pillai’s trace	P value	Pillai’s trace	P value	Pillai’s trace	P value	Pillai’s trace	P value
Age	0.048	<0.0001	0.04	<0.0001	0.059	<0.0001	0.008	0.0001
Sex	0.138	<0.0001	0.091	<0.0001	0.003	0.077	0.034	<0.0001
Ethnicity	0.006	0.003	0.005	0.004	0.0005	0.798	0.002	0.253
Height	0.21	<0.0001	0.151	<0.0001	0.052	<0.0001	0.092	<0.0001
BMI	0.185	<0.0001	0.084	<0.0001	0.072	<0.0001	0.007	0.0001
SBP	0.086	<0.0001	0.056	<0.0001	0.039	<0.0001	0.003	0.065
DBP	0.042	<0.0001	0.04	<0.0001	0.034	<0.0001	0.008	<0.0001
Smoking	0.005	0.011	0.002	0.093	0.003	0.036	0.004	0.016
Alcohol	0.005	0.009	0.005	0.002	0.003	0.034	0.003	0.07
Exercise	0.022	<0.0001	0.017	<0.0001	0.009	<0.0001	0.009	<0.0001
High cholesterol	0.007	0.0004	0.01	<0.0001	0.002	0.172	0.01	<0.0001
Diabetes	0.009	<0.0001	0.007	0.0002	0.005	0.003	0.004	0.009
